# Supplementary material for: Identification of Dipeptidyl Peptidase (DPP) Family Genes in Clinical Breast Cancer Patients via an Integrated Bioinformatics Approach
Source: Diagnostics (Basel). 2021 Jul 2;11(7):1204. doi: 10.3390/diagnostics11071204 (PMC8304478; doi:10.3390/diagnostics11071204)
Supplement: Supplementary file 1 [file diagnostics-11-01204-s001.zip]

Archive with 1 entries (1 files):
- diagnostics-1256375-supplementary.pdf
